# Supplementary material for: Loss-of-function mutations affecting a specific Glycine max R2R3 MYB transcription factor result in brown hilum and brown seed coats
Source: BMC Plant Biol. 2011 Nov 9;11:155. doi: 10.1186/1471-2229-11-155 (PMC3229458; doi:10.1186/1471-2229-11-155)
Supplement: Additional file 1 — List of primers used in this work. Excel format file containing all primers used in cloning the R locus. [file 1471-2229-11-155-S1.XLS]

## Sheet: Sheet1
Additional file 1
Glyma09g36990 genomic amplification and sequencing	forward primer	reverse primer	Gene locus	amplicon size (bps)	notes
1st and 2nd exons	GATACGTGTGTCTCATTTAATACGG	ACAGTGACAACGACAACAGTCATAA	Glyma09g36990	1202
3rd exon	TAGACATGGACAGCATAAAGGTTTT	AAACACCACACACTAATCTCCTAGC	Glyma09g36990	683
Glyma09g 36990 full length cDNA amplification and cloning	ACTTATAAGCACCTGGTCTCATGG	TAGAATTTGAGGTCCCTTGTGAA		772
Primers used for qRT-PCR	forward primer	reverse primer	Gene locus	amplicon size (bps)	notes
Anthocyanidin synthase (ANS)	TGAAAGCTTGGCGAGCAG	CCTCGTCCTCCGAATCTATCTC	Glyma01g42350 Glyma11g03010	158	non-gene specific
R gene	GGGAAGAACCTCAAACGATGTAAAA	GTGGGGTTTCACGGTTGT	Glyma09g36990	124
R gene homolog	CTAATTGCAGGGAGACTTCCA	GGAACAGGTTTTATAACTTCGTGA	Glyma09g36970	167
R gene homolog	AAGACTTCCGGGAATAACTTCAAAT	tacgggctttataacttcgtgtt	Glyma09g36980	149
R gene homolog	GGGAAGAACTTCAAACGATGTGAAA	GTGCCGTTGCACTGTTGA	Glyma09g37010	127
cons6	agatagggaaatggtgcaggt	ctaatggcaattgcagctctc	Glyma12g05510	93
UDP-flavanol glycosyl transferase (UFGT)	TATGAATTTCTTTGAGGAGTTGGAG	TAAGCCACTGATTTAGAATTCTTCG	Glyma08g07130	150
polymorphic BARCSOYSSR primers used	forward primer	reverse primer	start position	end position	chromosome	repeat	predicted amplicon in W82
BARCSOYSSR_09_1475	TCATCAGTGGTTTTGGATGC	GGGAGAACAAAACATTCGGA	42289944	42290027	Gm09	(ATA)28	147
BARCSOYSSR_09_1489	TCATACGCATGCTTCAATGTT	GGATGGTCGTGTGAAGTGTCT	42537113	42537168	Gm09	(AT)28	242
BARCSOYSSR_09_1492	GCAATCTCAAACATACACACACA	TCAAGGAATAACATATTTAAGCCAAA	42548681	42548700	Gm09	(AT)10	181
BARCSOYSSR_09_1495	GCGTCAATCTTTCTTGAGTTTTG	TGGTGTATCACTGATTGAATTGC	42558174	42558197	Gm09	(AT)12	258
BARCSOYSSR_09_1501	GCAATTGTCTACGCTGTTGG	TGCGTTTAGATTGAATTACTGGAA	42635803	42635834	Gm09	(AT)16	281
BARCSOYSSR_09_1504	CGGTTCTATTTCTTCATGCTGTT	CAAGGACGGAGCCAAGTTTA	42678917	42678946	Gm09	(AT)15	231
BARCSOYSSR_09_1506	TCACTCATCAATCACATTTTCTTAAA	CTCCTTATCTCCGTGTGCCT	42730901	42730932	Gm09	(TA)16	299
BARCSOYSSR_09_1512	GCGTTAGGCAAATGAGATGTCAA	GCGCAGGGCAGTCATCGGAGGTAT	42848842	42848903	Gm09	(TA)26(CA)5	281
BARCSOYSSR_09_1514	CAACGTAATATGCATGAGATGTTAAA	CAAATTCCTCTTCTTTTGCGA	42871791	42871814	Gm09	(TA)12	173
BARCSOYSSR_09_1535	TCTCTCTTTTTCCTTCCTGATTG	TGATGCGTATGCAACTTGTTC	43185760	43185810	Gm09	(TTA)17	173
BARCSOYSSR_09_1566	TGTTTGTAACGCTATTTGGTTCA	CCAATTCCATATCACCCAGG	43644804	43644847	Gm09	(AT)22	257
