# Supplementary material for: Loss-of-function mutations affecting a specific Glycine max R2R3 MYB transcription factor result in brown hilum and brown seed coats
Source: BMC Plant Biol. 2011 Nov 9;11:155. doi: 10.1186/1471-2229-11-155 (PMC3229458; doi:10.1186/1471-2229-11-155)
Supplement: Additional file 2 — Summary of phenotypic data and allelic status for Glyma09g36990 for 136 selected soybean accessions. Excel format file containing seedcoat, hilum and flower phenotypic information and R gene allelic status for 136 selected soybean accessions. [file 1471-2229-11-155-S2.XLS]

## Sheet: Sheet1
Additional file 2
GRIN Line	Common name	Glyma09g36990 allele	hilum color	coat color	pubescence color	flower color	Collection/development location in GRIN
PI 549046 - Glycine soja	ZYD 3728	WT	Black	Black	near gray	purple	Shaanxi, China
PI 548316 - Glycine max	Cloud	WT	Black	Black	near gray	white	Virginia, United States
PI 203246 - Glycine soja		WT	Black	Black	Tawny	purple	Fukuoka, Japan
PI 209332 - Glycine max	No. 4	WT	Black	Black	Tawny	purple	Japan
PI 366121 - Glycine soja		WT	Black	Black	Tawny	purple	Fukushima, Japan
PI 393551 - Glycine soja		WT	Black	Black	Tawny	purple	Taiwan
PI 468400 A - Glycine soja		WT	Black	Black	Tawny	purple	Ningxia, China
PI 588047 - Glycine max		WT	Black	Black	Tawny	purple	Guangdong, China
PI 84970 - Glycine max	Hokkaido Black	WT	Black	Black	Tawny	purple	Japan
PI 205899 - Glycine max	Laheng	WT	Black	Black	Tawny	white	Thailand
PI 290136 - Glycine max	Noir 1	WT	Black	Black	Tawny	white	France
PI 548402 - Glycine max	Peking	WT	Black	Black	Tawny	white	Virginia, United States
PI 567193 - Glycine max	Butterbean	WT	Black	light green	Tawny	white	Unknown
PI 235335 - Glycine max	Mukden	WT	Black	Yellow	Tawny	purple	Uruguay
PI 515961 - Glycine max	Pennyrile	WT	Black	Yellow	Tawny	white	Kentucky, United States
PI 518671 - Glycine max	Williams 82	WT	Black	Yellow	Tawny	white	Illinois, United States
PI 522236 - Glycine max	Thomas	WT	Black	Yellow	Tawny	purple	Georgia, United States
PI 532833 - Glycine max	T308	WT	Black	Yellow	Tawny	purple	Indiana, United States
PI 532834 - Glycine max	T309	WT	Black	Yellow	Tawny	purple	Indiana, United States
PI 533654 - Glycine max	LN83-2356	WT	Black	Yellow	Tawny	purple	Illinois, United States
PI 533657 - Glycine max	LN86-1947	WT	Black	Yellow	Tawny	purple	Illinois, United States
PI 534645 - Glycine max	Resnik	WT	Black	Yellow	Tawny	purple	Ohio, United States
PI 534647 - Glycine max	GR8836	WT	Black	Yellow	Tawny	purple	Ohio, United States
PI 536009 - Glycine max	Colquitt	WT	Black	Yellow	Tawny	purple	Georgia, United States
PI 536637 - Glycine max	Perrin	WT	Black	Yellow	Tawny	purple	South Carolina, United States
PI 537094 - Glycine max	Kenwood	WT	Black	Yellow	Tawny	purple	Iowa, United States
PI 540552 - Glycine max	Hoyt	WT	Black	Yellow	Tawny	purple	Ohio, United States
PI 542711 - Glycine max	Edison	WT	Black	Yellow	Tawny	purple	Ohio, United States
PI 542712 - Glycine max	Bryan	WT	Black	Yellow	Tawny	purple	Georgia, United States
PI 543856 - Glycine max	Pixie	WT	Black	Yellow	Tawny	purple	Ohio, United States
PI 543857 - Glycine max	Gnome 85	WT	Black	Yellow	Tawny	purple	Ohio, United States
PI 547877 - Glycine max	L86-1436	WT	Black	Yellow	Tawny	white	Illinois, United States
PI 548360 - Glycine max	Korean	WT	Black	Yellow	light Tawny	white	Ontario, Canada
PI 548362 - Glycine max	Lincoln	WT	Black	Yellow	Tawny	white	Illinois, United States
PI 548512 - Glycine max	century	WT	Black	Yellow	Tawny	purple	Indiana, United States
PI 548587 - Glycine max	Kim	WT	Black	Yellow	Tawny	purple	Iowa, United States
PI 548638 - Glycine max	OAC Libra	WT	Black	Yellow	Tawny	white	Ontario, Canada
PI 556511 - Glycine max	A3127	WT	Black	Yellow	Tawny	N/A	United States
PI 643912 - Glycine max	Jake	WT	Black	Yellow	Tawny	purple	Missouri, United States
PI 81041 - Glycine max	Kuro Daizu	WT	Black	Yellow	Tawny	purple	Hokkaido, Japan
PI 89138 - Glycine max	Zontanorukon	WT	Black	Yellow	Tawny	white	Korea, South
Sd02-833 - Glycine max	Sd02-833	WT	Black	Yellow	Tawny	purple	South Dakota, United States
PI 513382 - Glycine max	Glenwood	WT	Imperfect Black	Yellow	gray	purple	Minnesota, United States
PI 546487 - Glycine max	Archer	WT	Imperfect Black	Yellow	gray	purple	Iowa, United States
PI 548169 Glycine max	T117	WT	Imperfect Black	Yellow	gray	purple	Illinois, United States
PI 548190 - Glycine max	T176	WT	Imperfect Black	Yellow	gray	purple	Illinois, United States
PI 548196 - Glycine max	T205	WT	Imperfect Black	Yellow	gray	purple	Illinois, United States
PI 548215 - Glycine max	T232	WT	Imperfect Black	Yellow	gray	purple	Iowa, United States
PI 548216 Glycine max	T233	WT	Imperfect Black	Yellow	gray	purple	Iowa, United States
PI 548254 - Glycine max	T277H	WT	Imperfect Black	Yellow	gray	purple	Illinois, United States
PI 548261 - Glycine max	T284H	WT	Imperfect Black	Yellow	gray	purple	Illinois, United States
PI 548293 - Glycine max	T319	WT	Imperfect Black	Yellow	gray	purple	Nebraska, United States
PI 548400 - Glycine max	Patoka	WT	Imperfect Black	Yellow	gray	purple	Indiana, United States
PI 548517 - Glycine max	Bonus	WT	Imperfect Black	Yellow	gray	purple	Indiana, United States
PI 548519 - Glycine max	BSR 101	WT	Imperfect Black	Yellow	gray	purple	Iowa, United States
PI 548528 - Glycine max	Protana	WT	Imperfect Black	Yellow	gray	purple	Indiana, United States
PI 548542 - Glycine max	Cumberland	WT	Imperfect Black	Yellow	gray	purple	Iowa, United States
PI 548577 - Glycine max	Hawkeye	WT	Imperfect Black	Yellow	gray	purple	Iowa, United States
PI 548578 - Glycine max	Hawkeye 63	WT	Imperfect Black	Yellow	gray	purple	Illinois, United States
PI 548584 - Glycine max	Miami	WT	Imperfect Black	Yellow	gray	purple	Indiana, United States
PI 548602 - Glycine max	Oksoy	WT	Imperfect Black	Yellow	gray	purple	Missouri, United States
PI 548603 - Glycine max	Perry	WT	Imperfect Black	Yellow	gray	purple	Indiana, United States
PI 548613 - Glycine max	Scott	WT	Imperfect Black	Yellow	gray	purple	Missouri, United States
PI 548634 - Glycine max	Zane	WT	Imperfect Black	Yellow	gray	purple	Ohio, United States
PI 548661 Glycine max	Semmes	WT	Imperfect Black	Yellow	gray	purple	Mississippi, United States
PI 548667 - Glycine max	Essex	WT	Imperfect Black	Yellow	gray	purple	Virginia, United States
PI 587552 - Glycine max	Nan jing da ping ding huang Yi No. 1	WT	Black	brown	Tawny	purple	Jiangsu, China
PI 567368 - Glycine max	Xi he huang dou	WT	Black	Yellow saddle	light tawny	purple	Ningxia, China
PI 507521 - Glycine max	Wase date cha	C377-	brown	brown	Tawny	purple	Japan
PI 567115 B - Glycine max	MARIF 2782 -	C377-	brown	brown	Tawny	purple	Indonesia
PI 224269 - Glycine max	Chasengoku	C377-	brown	brown	Tawny	purple	Japan
PI 587904 - Glycine max	Shan bai dou	C377-	brown	brown	Tawny	purple	Zhejiang, China
PI 81785 - Glycine max	Chusei Hadaka	C377-	brown	brown	Tawny	purple	Hokkaido, Japan
PI 594773 - Glycine max	Fu sui qu li dou	G343-	brown	brown	Tawny	purple	Guangxi, China
PI 232987 - Glycine max	T36	G95C (R32S)	brown	brown	Tawny	purple	Northeast China, China
PI 416862 - Glycine max	Doyou mame	C377-	brown	brown	Tawny	white	Japan
PI 506739 - Glycine max	Hikage Shirazu	C377-	brown	brown	Tawny	white	Japan
PI 548382 - Glycine max	Manitoba Brown	C377-	reddish-brown	reddish-brown	Tawny	white	Manitoba, Canada
PI 424391 - Glycine max		G404T	brown	light green	Tawny	purple	Cholla Puk, Korea, South
PI 548349 - Glycine max	Ilsoy	C377-	brown	Yellow	light Tawny	purple	Illinois, United States
PI 240664 - Glycine Max	Bilomia No. 3	C377-	brown	Yellow	Tawny	purple	Phillippines
PI 283327 - Glycine max	Pingtung Pearl	C377-	brown	Yellow	Tawny	purple	Taiwan, China
PI 290129 A - Glycine max	Keszthelyi Aproszemu Sarga	C377-	brown	Yellow	Tawny	purple	Hungary
PI 416776 - Glycine max		C377-	brown	Yellow	Tawny	purple	Japan
PI 525453 - Glycine max	Conrad	C377-	brown	Yellow	Tawny	purple	Iowa, United States
PI 548461 - Glycine max	Improved Pelican	C377-	brown	Yellow	Tawny	purple	Louisiana, United States
PI 567476 - Glycine max	Yu ci huang	C377-	brown	Yellow	Tawny	purple	Shanxi, China
PI 97094 - Glycine max	1243	C377-	brown	Yellow	Tawny	purple	Korea, South
PI 458507 - Glycine max	Feng Shou huang	G343-	brown	Yellow	Tawny	purple	Liaoning, China
PI 476929 - Glycine max	Van kieu	G343-	brown	Yellow	Tawny	purple	Vietnam
PI 533602 - Glycine max	Lloyd	G343-	brown	Yellow	Tawny	purple	Arkansas, United States
PI 548445 - Glycine max	CNS	G343-	brown	Yellow	Tawny	purple	South Carolina, United States
PI 594579 - Glycine max	Zhong he tain chang dou	G343-	brown	Yellow	Tawny	purple	Hunan, China
PI 594615 - Glycine max	Liu yue zao	G343-	brown	Yellow	Tawny	purple	Guizhou, China
PI 180501 - Glycine max	Strain #18	G404T	brown	Yellow	Tawny	purple	Germany
PI 438477 - Glycine max	Fiskeby 840-7-3	G404T	brown	Yellow	Tawny	purple	Sweden
PI 594788 - Glycine max	Da zao dou	G404T	brown	Yellow	Tawny	purple	Yunnan, China
PI 548389 - Glycine max	Minsoy	G95C (R32S)	brown	Yellow	Tawny	purple	Minnesota, United States
PI 506787 - Glycine max	Itachi	C377-	brown	Yellow	Tawny	white	Japan
PI 587666 - Glycine max	Er dao zao	G343-	brown	Yellow	Tawny	white	Anhui, China
PI 548456 - Glycine max	Haberlandt	G404T	brown	Yellow	Tawny	white	Virginia, United States
PI 588000 - Glycine max	Shi yue huang	G404T	brown	Yellow	Tawny	white	Sichuan, China
PI 594777 - Glycine max	Liu yue huang	G404T	brown	Yellow	Tawny	white	Yunnan, China
PI 257435 - Glycine max - Soja	Soja B 49/58 R	G404T	light brown	Yellow	Tawny	purple	N. Rhine-Westphalia, Germany
PI 591429 - Glycine max	OT-93-26	C377-	light brown	Yellow	Tawny	purple	Ontario, Canada
PI 548493 - Glycine max	Tokyo	C377-	green	green	gray	purple	Virginia, United States
PI 200508 - Glycine max	Natsu Daizu	C377-	buff	Yellow	gray	purple	Japan
PI 548693 - Glycine max	Marshall	C377-	buff	Yellow	gray	purple	Indiana, United States
PI 594629 - Glycine max	Xiao hua lian	G343-	buff	Yellow	gray	purple	Guizhou, China
PI 603452 - Glycine max	ZDD02791	C377-	buff	Yellow	gray	white	China
PI 548985 - Glycine max	Kershaw	G343-	buff	Yellow	gray	white	South Carolina, United States
PI 594451 - Glycine max	Liu yue bao	G343-	buff	Yellow	gray	white	Sichuan, China
PI 518664 - Glycine max	Hutcheson	G404T	buff	Yellow	gray	white	Virginia, United States
PI 548438 - Glycine max	Arksoy	G404T	buff	Yellow	gray	white	Arkansas, United States
PI 548298 - Glycine max	AK Harrow	WT	buff	Yellow	gray	white	Ontario, Canada
PI 548318 - Glycine max	Dunfield	WT	buff	Yellow	gray	white	Indiana, United States
PI 548348 - Glycine max	Ilini	WT	buff	Yellow	gray	white	Illinois, United States
PI 548488 - Glycine max	S-100	WT	buff	Yellow	gray	white	Missouri, United States
PI 548657 - Glycine max	Jackson	WT	buff	Yellow	gray	white	North Carolina, United States
PI 553047 - Glycine max	Gordon	WT	buff	Yellow	gray	white	Georgia, United States
PI 87588 - Glycine max	Keimeita	WT	buff	Yellow	gray	white	Korea, South
PI 548485 - Glycine max	Roanoke	WT	light buff	Yellow	gray	white	North Carolina, United States
PI 408342 - Glycine max	KAERI 590-6	WT	reddish buff	reddish buff	gray	white	Cheju, Korea, South
PI 561227 - Glycine max	L90P-3605-5	WT	reddish buff	reddish buff	gray	white	China
PI 567722 - Glycine max	Fu Yang (46)	WT	reddish buff	Yellow	gray	white	Anhui, China
PI 548379 - Glycine max	Mandarin	C377-	Yellow	Yellow	gray	purple	Ontario, Canada
PI 548644 - Glycine max	OAC Musca	C377-	Yellow	Yellow	gray	purple	Ontario, Canada
PI 80837 - Glycine max	Mejiro	C377-	Yellow	Yellow	gray	purple	Japan
PI 407849 - Glycine max	KAS 510-1	C377-	Yellow	Yellow	gray	white	Cholla Puk, Korea, South
PI 547774 - Glycine max	L71L-3004	C377-	Yellow	Yellow	Tawny	purple	Illinois, United States
PI 81775 - Glycine max	1486	G404T	Yellow	Yellow	Tawny	purple	Japan
PI 508083 - Glycine max	Dassel	G95C (R32S)	Yellow	Yellow	gray	purple	Minnesota, United States
PI 548406 - Glycine max	Richland	WT	Yellow	Yellow	gray	purple	Indiana, United States
FC 33243 - Glycine max	Anderson	WT	Yellow	Yellow	gray	white	Unknown
PI 540556 - Glycine max	Jack	WT	Yellow	Yellow	gray	white	Illinois, United States
PI 548560 - Glycine max	Evans	WT	Yellow	Yellow	gray	white	Minnesota, United States
Summary	# genotypes examined	Glyma09g36990 alleles identified	hilum color	seed coat color	pubsescence color	notes
	12	WT	Black	Black	tawny, near gray	(4 are Glycine soja, 8 are Glycine max)
	30	WT	Black	Yellow	tawny, light tawny
	1	WT	Black	brown	Tawny
	1	WT	Black	Yellow saddle	light tawny
	24	WT	Imperfect Black	Yellow	gray
	9	C377-, G343-, G95C	brown	brown	Tawny
	24	C377-, G343-, G95C, G404T	brown	Yellow	Tawny
	1	G404T	brown	light green	Tawny
	1	C377-	reddish-brown	reddish-brown	Tawny
	2	G404T, C377-	light brown	Yellow	Tawny
	1	C377-	green	green	gray
	19	multiple genotypes possible	buff	Yellow	gray	(Inihibitor is epistatic to R and T)
	11	multiple genotypes possible	Yellow	Yellow	tawny, gray
	136
